# Supplementary material for: Tumor Necrosis Factor-α (TNFα) Stimulate Triple-Negative Breast Cancer Stem Cells to Promote Intratumoral Invasion and Neovasculogenesis in the Liver of a Xenograft Model
Source: Biology (Basel). 2022 Oct 9;11(10):1481. doi: 10.3390/biology11101481 (PMC9598572; doi:10.3390/biology11101481)
Supplement: Supplementary file 1 [file biology-11-01481-s001.zip]

Archive with 1 entries (1 files):
- biology-1931210-supplementary.pdf
